# Supplementary material for: Ascites-derived CDCP1+ extracellular vesicles subcluster as a novel biomarker and therapeutic target for ovarian cancer
Source: Front Oncol. 2023 Jul 3;13:1142755. doi: 10.3389/fonc.2023.1142755 (PMC10352483; doi:10.3389/fonc.2023.1142755)
Supplement: Supplementary Table 1 — The expression of 113 proteins in each sample. [file Table_1.xlsx]

## Sheet: Supplementary table 1
	Con_01	Con_02	Con_03	Con_04	Con_05	Con_06	Con_07	Con_08	Con_09	Con_10	Con_11	Con_12	Con_13	Con_14	Con_15	Con_16	Con_17	Con_18	OVCA_01	OVCA_02	OVCA_03	OVCA_04	OVCA_05	OVCA_06	OVCA_07	OVCA_08
ABCB5	2276.12	2280.27	2564.89	3829.46	3249.42	2631.61	2176.52	2264.61	2396.63	2848.85	2581.53	2400.24	2595.58	2425.6	2273.11	2621.95	2773.77	2858.94	3311.67	2273.66	2291.61	2593.83	2623.95	2675.46	2476.23	2346.08
ABCG2	2335.68	5297.21	3435.63	2405.73	1909.73	2461.91	2468.98	2335.71	2676.11	2024.59	2725.68	2620.2	2240.68	2014.86	3175.13	2277.78	1954.6	2060.71	1950.25	2896.9	2634.22	2316.18	2496.83	2080.6	1872.45	2400.64
ADAM10	4140.16	31523.3	30210.8	45899.2	27813.2	75962.7	5291.98	7780.68	8913.77	1915.58	3168.6	3925.47	4932.86	9700.46	6332.23	3641.94	2212.99	2026.9	6713.21	82617	54656	30658.2	7358.56	24612.8	10338.7	8850.22
ALCAM	3475.35	4397.75	33213.4	3992.56	5417.61	2976.7	5261.2	5263.97	4061.15	3258.38	3590.56	3923.05	4225.16	3300.49	6269.08	4152.98	3336.94	3299.29	7456.29	104262	4861.18	3336.71	4113.41	5416.39	6100.38	4537.1
ALDH1A1	18421.4	11936.6	12441.1	15280.5	11222.9	12809.7	17295.1	17360.5	17426.9	18121	17944.9	16876.6	18400	15612	18965.1	17054.1	18027.3	18173.7	15525.5	10562	10355.9	15192.8	16412.8	15899.1	17251.6	16089.5
ALPP	2841.13	3347.21	3430.9	3824.36	2835.88	3204.05	2589.04	2859.31	2878.92	3456.23	2977.28	3011.78	2986.17	2866.44	1754.44	2840.97	3510.15	3383.4	4380.69	14157.9	14279.7	4249.67	3230.76	3415.49	16926.6	2739.49
ANG	3769.92	3723.16	2813.33	3076.82	2735.37	3387.56	3848.15	3900.04	3747.05	3772.9	4756.83	3968.98	3994.16	3966.61	5538.44	4115.44	3685.28	3726.44	3396.17	4414.78	3752.55	3875.73	3899.94	3887.96	3835.85	4043.19
ANPEP	13998	10363.7	9618.34	10997.4	8797.69	11912.5	16439.3	16322	15799.4	15681.7	16453.7	16139.4	15968.3	15823.7	17598.5	16699.5	15838.3	15650.4	11260.2	9915.11	9683.58	13680.7	15882.8	14715.1	14908.1	15564
ANXA1	1603.26	3064.96	2612.21	2166.18	1628.3	1597.97	2561.33	2589.97	2485.66	2221.86	3137.15	2683.05	2032.78	2085.75	3269.85	2826.37	2235.95	2231.41	1675.28	2003.85	2563.11	2294.92	2563.98	2110.49	2146.76	2274.29
ANXA2	3409.35	2289.64	2011.21	2449.9	2422.34	3179.69	2607.51	2611.52	2601.91	2784.25	2707.33	2218.95	2986.17	2926.65	1871.71	2457.16	2913.01	2917.49	3137.3	1902.87	1858.5	2394.97	2391.29	2601.46	2728.18	2435.1
BIRC5	4756.67	5051.27	6755.32	5523.32	4953.82	4029.83	3318.65	3085.55	3581.34	2791.75	3194.81	2591.2	2526.28	3079.1	1975.44	2993.24	2867.07	2919.96	3995.73	2576.6	3367.92	2816.44	3312.31	3354.29	2905.58	3239.14
BSG	3884.21	27521.4	35430.5	13634.2	137000	77468.9	1237.57	1460.9	1691.74	1483.55	1179.38	2255.21	1976.08	1606.06	1163.61	1595.7	1535.93	1344.12	3409.58	27197.1	50874.3	6808.48	1878.02	2056.41	1702.5	1705.72
CAV1	14390.7	11660.2	9149.84	12783	8621.08	12680.6	15894.4	14479.7	16212.5	14060.8	16600.4	14669.7	15350.9	14337.1	14906	13927.4	14390.4	14852.1	11717.6	8960.52	9189.06	12615.2	15364.7	14747.8	14532.4	13953
CCR2	8562.01	5854.69	6435.89	5219.21	6497.4	8507.06	8216.58	8032.78	7912.08	11903	8239.94	9707.31	9284.02	10206.4	5741.4	9300.93	11971.7	11091.9	8900.87	6718.42	5394.49	8734.47	9392.48	9537.74	10514.7	8919.13
CCR6	18221.8	14494.4	11317.2	19267.9	9003.02	14838	17880.1	16192.7	15609	12690.9	16458.9	13903.5	17047.6	17114.2	17675.2	13871.1	12834.8	13481.6	15050.7	11038.5	10420.5	13773.3	14810.7	16079.8	14371.4	13407.4
CD151	8824.39	5325.32	18306.8	23965.6	17644.2	4153.25	6397.17	11404.9	5619.33	2257.05	2893.41	4524.92	7215.54	19573.8	5019.78	2822.19	2273.75	2343.56	6043.9	83150.3	116859	12014.9	6571.86	31182	24173.4	11061.3
CD163	3826.26	20212.1	5496.53	19961.1	7626	9840.32	3355.59	3783.68	3343.9	5145.7	3789.74	7251.48	3891.27	11895.9	6494.59	4330.28	4739.38	4245.94	3601.39	3393.92	17376.1	5812.97	4453.99	4336.24	4469.44	4140.82
CD24	3710.37	3103.61	2614.58	2414.22	4017.62	5448.35	2213.46	2079.3	2107.25	2569.1	2261.79	2023.16	2620.78	2174.11	1560.51	2204.77	2646.01	2562.9	3144.01	9552.21	3222.47	2238.64	1918.79	2074.91	2388.27	2038.82
CD36	14492.2	10760.7	9970.89	11529.2	8016.57	11529.2	15820.5	14815.8	14169.5	16219.2	16123.4	15808.2	15716.3	15149.8	16561.2	14019.2	15790.4	15727.1	11757.8	10093.4	10068.2	13747	14983.4	14450.4	14975.2	14490
CD44	8153.15	258707	143627	91341.3	378872	434865	6434.11	8222.4	6883.19	3029.39	4450.19	17616.3	5073.55	10063.6	6359.29	12794.8	3295.79	3369.38	9216.07	39174.5	272876	53663.7	12815.1	32516.8	5963.23	11698.8
CD63	2057.2	2246.31	1978.09	2208.65	1377.02	1969.85	3398.69	2932.57	3477.46	2701.19	3511.93	3151.98	2576.68	2662.53	3743.41	3354.09	2942.67	2993.35	1688.7	1558.9	1936.07	2419.99	3261.94	2975.74	2628.29	3175.97
CD9	3026.24	1986.31	7997.54	3170.26	6395.45	7902.95	2742.96	2969.2	2418.89	1726.38	2115.02	1667.84	2482.18	3392.74	2394.88	2077.53	1758.9	1641.81	7614.56	36498.5	16005.7	3825.71	3034.09	6863.7	3539.17	3451.64
CDCP1	4276.98	3812.17	4838.75	10506.4	8022.31	12208	3694.23	4576.62	3712.42	3297.61	3580.07	4851.24	3947.96	5901.84	3657.72	3769.18	3282.4	3408.96	6757.47	64599.7	226468	19219.8	6154.52	21493.4	21788.1	7267.97
CDH17	28165	22801.6	17455	33647.9	16339	24874.8	25745.7	24781.4	26946.6	22267.1	25487.7	21251.7	27600.1	30044.3	22654.4	22208.3	22425.1	23439.7	26010.5	16122.3	15023.1	22240.1	24126.4	26784.5	23863.3	22450
CDH2	3794.07	3298.02	5678.72	2293.6	2656.39	1693.78	2515.15	2324.94	1906.91	2094.96	2004.95	2683.05	1986.58	1950.77	2534.69	2254.83	2022.55	1940.32	2698.7	2336.77	2385.34	2148.6	2379.3	1814.48	1936.56	2211.12
CEACAM1	2395.24	3068.47	2046.71	2003.08	2188.29	9851.69	2059.53	2115.93	2344.69	2357.99	2096.68	2153.69	2202.88	2050.79	2764.71	2294.47	2344.57	2128.33	2486.77	1836.6	2485.54	2291.17	2221	2136.1	2106.51	1964.16
CLDN1	2403.29	4647.21	2803.87	2616.4	2301.73	3033.54	3977.45	3660.86	4565.71	5893.24	4363.71	5170.31	3481.77	3501.49	2985.71	5335.68	5917.88	5454.83	2282.89	4283.82	3969.1	4329.71	4314.88	3944.89	4637.9	4155.18
CLSTN1	3906.75	2473.52	2297.52	2691.16	2587.47	3052.21	2582.88	2303.39	2399.1	2580.64	2191.03	2083.59	3107.97	2668.36	1303.43	2365.39	2547.45	2555.48	3315.69	2085.9	2149.39	2593.83	2268.97	2689.69	2656.62	2130.71
CXCL16	2176.32	3247.66	2382.7	1941.91	1921.22	3169.95	2512.08	3264.4	2742.89	3307.41	3050.66	3722.43	2971.47	2698.46	4338.75	3312.37	3198.66	3059.32	1759.79	2510.33	2152.62	3376.73	3233.16	2706.77	2936.89	3204.69
CXCL8	12452.7	10911.8	9954.33	8479.52	10015.3	11645.3	11763	11650.6	12030.1	12749.2	11557.9	11102	13303.4	12543.6	10125.2	11336.7	12677.9	12056.7	10711.6	11060.6	7640.85	11177	11174.6	11581.3	12203.7	10375
CXCR4	1249.13	3682.17	2373.23	976.903	722.252	773.812	2044.14	2159.03	2092.41	1629.48	2390.21	2378.49	1808.08	1505.08	3959.9	2233.98	1581.39	1507.4	1003.29	875.698	1719.51	1594.57	2110.67	1485.74	1463.97	2099.13
DPP4	19747.8	20154.7	37155.4	32365.2	87233.1	12117.9	25647.2	30021.7	24456	13078.5	31067.5	17461.6	24763	36106.3	36771.1	14722.1	13362.1	14656.7	60382.6	12127.2	27201.9	14975.2	18804.1	19012.9	16744.7	20442.8
EDIL3	3995.28	8680.73	7564.53	17628.4	3671.57	14211.2	5008.76	2975.66	3598.65	2231.67	3011.35	2963.44	4013.06	22717	2638.43	5016.54	2241.22	2352.63	4141.93	4298.02	15501.5	2912.74	2424.87	2420.73	3245.49	2156.56
EFNB2	15886.2	14936	10666.5	21568.3	9092.05	15242.4	19770.3	17160.2	19645.4	15113.5	18007.8	16436.7	17366.8	19333	18139.8	15952.8	15598.1	16269.7	13795.3	10595.2	12634.6	15703	19255.1	18889.1	15813	17186.4
EGF	4898.33	2877.57	2969.5	2385.34	4513	4555.18	3173.96	3546.66	2826.98	4493.9	3181.71	3584.65	4706.06	3349.04	3062.38	3452.13	4247.5	3598.62	4871.6	3807.31	3102.88	3716.9	3070.06	3002.78	4022.2	3434.41
EGFR	5278.22	2912.71	26387.1	9167.6	13325	2199.64	5741.45	9129.53	3759.41	2835.58	3753.05	3270.42	3154.17	15718.8	4307.18	3216.42	2749.36	2987.58	5015.12	151876	39387.2	6718.43	5293.46	14258.2	11109.5	5209.05
ENG	3246.77	4140.09	10183.8	8044.58	7325.9	2380.71	3918.96	4464.57	3724.79	2815.97	2945.83	4399.23	3859.77	5633.84	6616.36	3393.72	2673.29	2814.41	2470.67	5727.54	22495.9	22985.5	6140.13	9768.29	3044.23	4987.94
EPCAM	2799.27	3446.76	11991.6	3843.05	1858.04	2293.02	5276.59	6877.85	4004.27	2837.31	3601.04	3301.84	3960.56	3160.66	4230.5	3399.98	2918.75	2880.38	18353	425599	245755	17522.7	11392.8	45800.2	44801.7	18113.9
EPHA2	4597.31	2755.77	4046.09	11092.5	10935.7	4754.11	2970.78	3048.92	3403.26	3638.5	3192.19	2999.7	3557.37	3156.78	3851.65	3483.42	3413.5	3086.53	8405.93	15551.1	6625.95	4094.59	3017.3	3959.12	4529.07	3213.3
EPS8	3047.17	3403.43	2692.66	4575.3	2857.42	3888.55	2970.78	3150.2	3860.82	3690.41	3556.49	3405.78	3009.27	3217.95	1921.32	3356.18	3901.55	3885.59	3245.95	2751.74	3154.6	3362.97	3422.64	3475.26	3522.78	3302.32
ERBB2	19472.6	12741.2	53846.1	13420.1	19736.3	13425.2	19176.1	19411.8	16986.6	15801.1	16854.7	16410.1	19105.6	17925	18762.2	16380.4	15508.6	16219.4	25144	364328	77235.9	14840.1	15139.3	29006	29394.2	18317.8
FASN	5719.27	8991.09	6142.49	8960.32	4459.87	6568.06	10497.8	9519.54	10669.8	7132.22	10302.5	7476.28	7213.44	7111.73	8903	9240.44	7238.02	7333.3	4725.4	5203.7	8041.64	7840.26	10608.5	7760.27	7576.28	10320.5
FGF2	19388.9	11394.3	12628.1	17553.7	18268.8	15743.4	16002.2	16309	16323.8	17205.6	15950.5	15573.8	19078.3	15992.7	16448.5	16395	17529.7	17299.6	21600.3	11003.8	9027.45	13852.1	14863.4	15489.2	16656.8	14699.6
FN1	130354	67401	91361.2	81378.6	50392.5	17162.7	39946.9	39730.8	31430.7	15724.3	28750.7	17256.1	104090	38716.4	45886.1	19826.3	16653.1	18743.5	177627	17798	17728.4	17606.5	18878.5	22108.2	21785.2	18754.3
FOLH1	3039.12	4562.89	3776.35	4300.07	3170.44	3154.52	3611.11	3486.33	3554.13	3487.95	3698.01	3901.3	3175.17	3355.84	3278.87	3986.11	3574.75	3737.98	5267.28	16144.4	3222.47	3429.25	3887.95	3435.41	3455.69	3767.52
GDF15	2470.89	3216.04	2472.61	2242.63	1575.17	1977.97	1967.18	2120.24	2035.52	2239.74	2125.51	2001.41	2198.68	1959.51	2476.06	2039.99	2133.56	2092.05	2015.97	2289.44	1994.25	2023.53	1993.14	1916.94	2063.28	2076.15
GPC1	19163.5	11668.4	10463	13873.7	10245.1	13975.7	18963.7	17560.9	18764.9	17887.4	18642.1	17613.8	19655.8	17813.3	17923.3	16893.5	18201.5	18393.9	14720.8	10106	9593.08	15377.9	18024.6	16492.5	17606.4	15928.7
HSP90	3480.18	4225.59	3085.44	4882.82	1892.5	3573.5	3712.7	3643.63	4026.53	2549.49	4151.42	3103.63	3278.07	3549.07	4239.52	3575.2	2689.08	2641.24	3343.86	2806.97	2925.11	2984.03	3573.75	3330.1	2862.35	3664.14
HSPA1A	1176.69	2523.88	2089.3	1267.43	1414.35	1712.45	1511.56	1760.4	1533.44	2881.73	1839.83	2313.22	1453.19	1513.82	1799.54	2146.37	2578.55	2258.62	2309.72	1719.84	1835.87	2083.57	1894.81	2025.1	2146.76	2432.23
ICAM1	1577.51	2113.97	1715.45	1513.77	1510.55	1961.73	1566.97	2008.2	1973.69	2138.8	1852.94	1733.1	1927.78	2093.51	1059.88	1877.29	2194.32	2152.25	2521.64	1338	1435.08	2104.83	1801.26	1926.9	1909.72	1915.35
IDH1	3895.48	2915.05	2273.86	1755.03	3283.88	2697.38	2604.43	2454.22	2416.41	3028.24	2516.01	2351.9	3506.97	2668.36	1844.64	2555.2	3000.09	2868.01	3746.25	1865	1612.85	2651.36	2288.16	2567.31	2875.77	2236.96
IL6	14831.8	10716.2	8790.19	11478.2	9241.38	12668.4	13071.4	13352.8	13004.6	14342.3	12787.1	12709.4	15122	14250.7	9556.97	12404.7	14397.1	13879.9	13211.8	8701.76	8193.55	11643.5	12251.5	13365.9	13582.7	11922.8
ILK	2169.88	3071.98	2030.14	3299.38	1517.73	2637.29	2653.69	2848.53	2834.4	3215.7	3179.08	2579.11	2223.88	2577.08	1235.78	2749.19	3223.06	3087.36	2301.67	3482.28	2660.08	2873.97	3187.59	3194.9	2796.75	3244.89
ITGA1	4421.85	4087.39	4493.29	2429.52	2435.27	2500.07	1880.98	2049.14	1409.78	1832.52	1483.4	1563.9	2454.88	1999.33	1461.28	1741.71	1734.02	1670.67	3608.1	2139.54	7262.68	1774.66	1460.68	1657.93	1964.88	1682.75
ITGA11	1617.75	1779.01	1436.24	1702.36	1378.45	2003.14	1456.14	1454.43	1901.97	2043.63	1700.93	1699.26	1524.59	1573.05	694.56	1812.63	2134.04	2059.06	1736.98	1397.96	1464.17	1689.61	1782.08	1720.55	1660.76	1771.77
ITGA2	2248.76	2772.16	2046.71	2065.94	1822.14	6413.79	2308.89	2413.28	2391.68	2896.73	2751.89	3086.71	2171.38	2127.5	2061.13	2782.56	3064.21	2855.64	2131.33	1999.12	2265.75	2291.17	2456.05	2459.15	2588.04	2452.33
ITGA2B	2070.08	2611.71	1892.91	1644.6	2327.58	2422.93	1896.37	1958.64	2099.83	2392.6	2138.61	2006.24	2265.88	1892.51	1267.35	1871.03	2401.51	2403.75	2061.58	1587.3	1583.76	2204.88	1993.14	2201.57	2172.11	2044.57
ITGA3	2697.86	2865.86	2945.84	2573.93	3909.92	2832.98	2545.94	2648.15	2263.07	2275.5	2272.27	2090.84	2307.88	3658.79	1213.23	2148.45	2452.71	2500.23	2769.78	187205	30353.3	4976.29	2700.7	4775.99	6628.13	3193.2
ITGA5	2314.75	6107.66	4569.01	2667.37	7580.06	4244.19	2601.35	2467.15	3222.71	2474.5	2788.58	2697.55	2778.28	2372.2	1289.9	2417.53	2709.17	2590.12	2450.55	2131.65	2075.05	5610.37	3173.2	2813.51	2638.73	2785.43
ITGA6	1854.38	8282.53	7909.99	7765.95	5934.53	9590.23	2090.32	3684.56	2000.9	3166.67	1674.72	3722.43	2538.88	4082.16	2588.82	3965.25	2932.15	2515.9	10927.6	88260.9	167801	7428.8	3149.21	19734.4	17129.4	4901.79
ITGA7	2973.12	2672.62	2531.76	2215.45	4062.13	2412.38	2918.44	3130.8	3180.66	3837.5	3718.98	3937.55	2713.18	2650.88	4271.1	3850.53	3659.44	3564.81	3203.02	2545.05	2524.32	2895.23	3645.7	2851.93	3036.77	3480.36
ITGA8	2079.74	1899.64	1317.94	1980.99	1507.68	1944.68	1474.61	1570.79	1459.25	1541.81	1465.05	1329.44	1572.89	1421.57	996.739	1257.78	1581.39	1464.52	1995.85	2885.86	1528.82	1454.49	1594.99	1599.59	1370.05	1633.93
ITGA9	12063.1	9761.72	9530.79	12839.1	8843.64	10148.1	15066.3	13803.1	14130	13662.3	14868.1	14524.7	12793.1	11720.2	16597.3	13556.1	13865	13607	11300.5	7945.97	9260.17	11897.3	14395.7	12674.3	12537.7	13459.1
ITGAE	3420.62	2875.23	3705.37	2234.13	3370.03	3110.67	2302.74	2113.78	1973.69	2725.99	2101.92	2129.52	2582.98	2170.22	2191.92	2267.35	2676.16	2578.57	3062.19	2336.77	2608.36	2174.86	1904.4	2094.83	2464.3	1763.15
ITGAL	5009.4	259873	40345	17789.8	98122.9	467934	10386.9	12691.3	16801.1	3100.92	6539.01	63460.1	7988.33	25658.2	10535.7	32600.2	3490.06	3437	5641.51	24661.5	205488	130502	52687.6	130400	6666.89	46307.1
ITGAM	2475.72	23788.9	9104.89	14466.7	70920	59049.2	3774.27	4087.5	4345.58	3136.1	3836.92	7355.42	3215.07	3997.68	3360.05	5894.69	3334.55	3383.4	3016.58	4454.23	14506	8292.99	5353.42	7690.54	3455.69	5433.03
ITGAV	3703.93	4338.02	10368.4	11879.1	8925.48	3585.68	3198.59	4104.73	3212.81	4129.36	2542.22	3374.36	4372.16	4594.85	3833.61	3122.56	3927.39	3536.77	3144.01	6967.72	25744.2	19926.4	4173.37	8725.14	4414.28	6262.92
ITGAX	1661.21	4627.3	2905.61	1213.06	7641.8	2657.59	1720.89	1801.34	2067.68	2749.06	1860.8	2939.27	2104.18	1590.53	1565.02	2436.31	2696.73	2553.83	1577.37	2283.13	1903.75	4123.36	2204.21	1924.06	2440.45	1972.78
ITGB1	3357.84	4247.84	4098.15	3623.89	4675.25	3310.42	3478.73	4167.22	3603.59	3342.6	3365.16	4026.99	3479.67	3866.59	4072.65	3692	3418.76	3552.44	2781.86	156439	13154.9	5734.18	3518.58	4461.48	7306.44	3827.82
ITGB2	6190.92	137142	70799.5	62328.1	246024	224815	5833.8	8679.2	9631.02	2721.95	4345.36	11505.7	8066.03	12966	8411.4	10984.2	2696.25	2939.75	15416.9	31094.4	108753	41665.1	15988.3	26026	6222.63	14492.9
ITGB3	4425.07	3601.35	4079.22	4663.65	3258.03	3692.86	3934.35	4589.55	4162.56	3770.01	4557.65	4077.75	4082.36	4401.62	4654.46	5389.91	3681.45	3801.48	3482.01	2936.35	7947.9	4175.88	4499.56	4081.51	3734.47	4046.06
ITGB4	3588.03	3096.58	4010.6	3759.8	3061.31	4006.28	3343.28	4770.54	3257.33	3667.34	3414.96	3782.86	3695.97	3105.31	5610.6	3877.65	3428.33	3324.85	5951.35	16400	22883.8	3889.49	3952.71	7344.72	9724.53	3612.45
ITGB5	3074.53	3324.96	2512.84	2305.49	2535.78	2196.39	1957.94	1997.42	1983.58	2508.53	1986.6	2112.6	2482.18	2156.63	1682.28	1893.98	2478.54	2439.21	2800.63	1822.4	2097.68	2252.4	1611.78	2027.94	2322.68	1903.86
ITGB6	2636.69	2795.59	2037.24	2939.2	2225.63	3340.46	2293.5	2227.98	2154.24	2359.14	2099.3	2076.34	2070.58	2414.92	1231.27	1823.06	2335.96	2325.41	2934.76	2262.61	2249.59	2226.14	2122.66	2543.11	2143.78	2369.06
ITGB8	3504.32	3198.47	2673.73	3143.08	2294.55	3066.83	3558.77	3794.46	4090.83	3234.73	3711.12	3780.44	3414.57	3274.27	4677.01	3429.18	3123.06	3102.2	3342.52	2448.8	3487.51	3342.96	3772.82	3465.29	3209.71	3394.21
KIT	10530.7	9791	8366.65	11293	6329.4	9941.82	14192	13210.6	14105.2	13934.5	15117	15467.4	12331.1	12747.5	18297.6	14538.6	13588.9	13746.3	9386.42	9260.31	9098.56	12046.2	13755.3	13153.9	12722.5	13668.7
KRT18	2190.81	1830.54	2673.73	2149.19	2376.4	2539.86	1656.25	1713	1573.02	2171.68	1737.62	1824.96	1879.48	1556.54	1335	1866.86	2118.72	2033.5	2042.8	4310.64	1916.68	2134.84	1650.16	1777.48	2106.51	1955.55
L1CAM	3837.53	3071.98	3960.91	2264.72	2901.93	3303.92	4008.24	4068.1	3598.65	4276.45	4468.54	4549.1	3763.17	3371.37	6264.57	3867.22	4046.53	3655.52	3131.93	17058	4243.84	3718.15	4077.43	3431.14	3731.49	4784.06
LAMP1	12053.5	16942.2	14925.6	26711.1	14928.9	59497.4	17372.1	18618.9	13491.8	13827.8	14509	18104.5	13992.2	17777.4	13751.4	24219.1	14188	14265	10442	466069	66576.2	38095.7	15261.6	14688	46657.8	19773.7
LAMP2	2081.35	2420.81	1970.99	1989.48	2416.6	2985.63	1936.39	2529.64	2223.49	3002.28	2290.62	2506.59	2440.18	2152.75	1740.91	2678.27	3086.7	2990.05	2152.79	12120.9	5672.46	3256.66	2432.07	2792.16	3700.18	2779.69
LGR5	17608.5	11878	9235.03	13131.3	9225.58	12504.4	15552.7	14835.2	15082.2	15902.6	15476.1	15300.6	16144.7	15365.4	15009.7	14818.1	15583.2	15798	17788.3	10719.8	9428.24	13613.2	14642.8	15344.1	15173.4	14788.6
MAP2K4	1440.68	5741.09	4069.75	1969.1	5765.09	2169.6	1699.34	1609.57	1919.28	2392.02	1905.35	2013.49	1562.39	1773.08	1023.8	1904.41	2446.49	2427.67	1521.03	1568.37	2107.37	2014.78	2132.26	1939.71	1908.23	2084.77
MCAM	19557.9	15063.6	18997.7	29057.3	22853.6	16880.1	18797.5	17102	17654.4	15475.7	18076	16642.1	18301.3	19044.6	20160.3	16603.6	15487.1	15993.4	31948.4	21600.6	16186.7	15042.7	16715.1	17433.2	16753.7	15845.4
MET	6356.72	3718.47	4545.35	3671.46	5816.78	5073.22	4152.93	4636.95	3821.25	5533.89	4403.02	4466.91	6066.85	4446.29	4059.12	4555.56	5391.07	5204.15	5864.16	6686.86	4311.71	4378.49	4808.97	4404.55	6373.2	4336.09
MMP14	4648.82	3446.76	4242.48	7159.42	3667.26	3557.26	3688.07	4919.22	4444.52	3126.87	3834.3	3473.46	4580.06	4842.46	5412.16	3324.89	3187.66	3065.92	3456.53	6873.05	22945.2	4577.34	4214.14	5886.02	3735.96	4235.58
MMP2	1096.21	2072.97	1573.48	728.855	1290.86	1083.17	2444.35	2288.31	2000.9	2375.29	2358.76	3021.45	1942.48	1670.15	3995.98	2922.32	2279.02	2308.1	877.21	1104.48	1344.58	2142.35	2698.3	1569.7	2090.11	2618.88
MMP9	2324.41	3883.61	2768.38	2047.25	2609.01	5165.78	2598.27	2363.72	2631.59	2802.71	2867.2	3180.98	2272.18	2395.5	3702.82	2936.92	2797.69	2835.85	1959.64	1756.13	2113.84	2601.33	2825.42	2190.18	2671.53	2914.66
MS4A1	1183.13	10875.5	6937.51	1542.66	9370.61	3162.64	2465.9	2471.46	2505.45	3061.69	2282.76	2840.16	1952.98	1826.48	1095.96	2717.9	3203.92	2872.96	1439.21	1765.6	1680.73	4194.64	2355.31	2487.61	2292.86	2308.75
MUC1	23223.2	19607.8	15633.1	30136.2	12149.1	21741.4	23356.8	23322.6	26194.7	17235.6	23191.9	16789.6	22148.5	25247.4	18802.7	19542.6	18057.5	18393.9	25565.2	16291.1	14910	18150.5	21773.5	22415.5	20000.7	19411.9
MUC4	3005.32	2710.09	2543.6	3063.23	2583.16	2686.82	2893.81	2404.66	2896.23	2356.26	2440.01	2115.01	2496.88	2320.73	2710.59	2290.29	2279.49	2386.44	2934.76	2717.03	1991.02	2233.64	2304.95	2399.38	2647.67	2512.63
NES	3462.47	3375.32	3991.67	2040.45	4030.54	2344.98	3561.85	3369.98	3764.36	3543.33	4232.66	4701.38	3296.97	3430.6	6210.45	4511.75	3358	3360.31	2325.81	3057.84	2831.38	3675.63	4043.85	2767.97	3320.03	3873.76
NGFR	1952.57	2044.87	1658.66	1950.41	1944.19	2133.06	2016.43	2208.58	2347.16	3019.59	2345.66	2455.83	2207.08	1891.54	1411.67	2409.19	3022.58	2921.61	1947.57	1798.73	1987.78	2417.49	2129.86	2150.33	2322.68	2130.71
NT5E	5276.61	4855.68	4010.6	6199.51	3453.31	5311.94	4934.87	4544.3	5206.29	4295.48	4845.94	4694.12	4399.46	5227.96	5407.65	4643.16	4402.05	4641.76	4890.38	4282.24	5795.28	4606.1	5048.82	5138.88	4430.68	4293.02
PDGFRA	3262.87	3045.05	2886.68	2915.42	3015.37	2914.99	3170.88	3150.2	3175.71	3348.94	3297.02	3560.48	2717.38	2894.6	4776.23	3431.27	3144.11	3313.3	3055.48	2458.27	3196.62	3105.34	3612.12	2647	3087.46	3279.35
PDPN	6192.53	5351.09	4635.26	7178.11	4665.2	6027.29	6905.13	6845.53	6556.71	6881.89	7052.69	7386.84	6650.64	7640.94	8397.87	6512.11	6760.01	6568.88	5335.69	5307.83	7795.99	7269.97	6979.6	6167.8	6391.09	6736.73
PKM	3441.54	2770.99	3182.45	3355.45	2934.96	3515.04	0	0	0	16.1506	13.1042	14.503	8.39993	14.5653	0	16.687	15.3115	13.1938	3386.78	2595.54	3267.72	18.7596	28.7818	15.6543	22.3621	0
PLAAT4	2802.49	1994.51	1637.37	1444.12	1816.4	1722.2	2111.87	1956.48	1624.96	2558.14	1821.49	2373.65	2391.88	1761.43	1921.32	2104.65	2474.24	2389.73	2256.07	1544.7	1415.69	2008.53	1918.79	1768.94	2227.26	1668.39
PLAU	5019.05	8495.68	9802.9	19001.2	12090.2	39747.8	4005.16	4335.29	4941.65	3526.02	3975.82	13354.8	5336.05	8456.59	4392.87	12035.5	3633.12	3626.66	4263.99	58536.1	140787	65722.3	29026.5	34625.9	5884.21	14737
PROM1	2396.85	2636.31	2510.47	2590.92	2339.06	2785.88	2441.27	2445.6	2334.79	3004.59	2416.42	2615.37	2165.08	2358.6	1357.55	2619.86	3190.53	3114.57	4442.38	1771.91	2378.88	2481.27	2484.83	2610	2716.25	2504.02
PTK2	1852.77	2167.84	1866.88	2446.5	1714.45	2384.77	2385.86	2639.53	2859.13	3267.61	2917	2910.26	2295.28	2374.14	1204.21	2761.7	3325.94	3368.55	2048.16	2005.43	2204.34	2695.13	2911.76	2730.97	2844.46	2920.4
RETN	2821.81	6388.74	2569.62	11916.5	2079.17	65342	9629.62	2079.3	2134.46	1882.12	20804.3	26840.1	2414.98	4231.69	16520.6	59309.9	1992.4	1716.02	2457.26	2421.98	3930.32	1808.42	2614.35	10693.3	4072.88	22946.8
RIOX2	2625.43	4814.69	3705.37	3214.44	2732.5	2775.33	2478.21	2859.31	2596.96	3520.25	2662.78	2748.31	2513.68	2696.52	2074.66	2824.28	3497.71	3385.05	2583.34	2090.63	3345.3	3080.32	2575.98	2617.12	2966.7	2561.45
TACSTD2	16903.5	12641.6	10948.1	14007.9	12602.8	14815.3	16953.4	18321.6	16719.5	15754.9	16579.5	14981.6	19718.8	15723.7	15474.3	15274.9	16011.5	16320	18005.6	608597	401768	22157.6	22332.3	31418.2	63694.7	25094.8
TGFB1	4202.93	3994.87	3473.49	2910.32	3594.03	4379.79	4085.2	3762.13	4256.55	4683.67	4340.12	4169.6	3918.57	3936.5	4848.39	4165.5	4443.67	4288.82	3531.64	3150.94	3258.03	4050.82	4281.3	3961.96	4227.93	3948.43
THY1	27817.3	3690.36	29952.9	8166.91	30809.9	2359.6	9337.16	15535.5	5517.93	3478.15	3855.26	4573.27	8034.53	25334.8	3693.8	10658.8	3428.33	3723.96	5911.11	46052.2	46510.9	5815.47	6447.13	7441.49	4432.17	5487.59
TIMP1	4745.4	4519.55	3217.94	4230.41	3503.57	6986.23	4713.22	4391.31	4664.64	3838.07	4266.74	3739.35	3973.16	4305.49	4852.9	3838.02	3914.47	3864.97	4674.43	3316.61	3642.65	3853.22	4384.43	4208.16	4175.75	4046.06
TIMP2	17740.5	18494	13761.4	16310	11118.1	23255	21488.1	19118.8	21243.2	16223.9	19858.1	17758.9	18362.2	18917.4	21125.5	18833.4	16880.4	17533.8	13134	11235.8	11590.6	15765.6	18456.4	19429.8	17567.7	18053.6
TPBG	3993.67	2958.38	3012.09	2917.12	3210.65	4085.04	3364.83	3236.38	3081.73	4191.08	3388.75	3809.44	3416.67	3176.2	3206.7	3804.64	4058.97	3863.32	3276.8	3220.36	3620.03	3698.14	3156.41	3145.09	3598.81	3474.61
TRAF3	2166.66	2268.56	1192.53	2110.11	1275.07	16029.2	2524.39	2428.37	2960.54	3573.32	2935.35	3156.81	2299.48	2621.75	1362.06	2874.34	3769.49	3426.28	1723.57	3359.21	1829.41	2510.03	2803.83	3035.51	2965.21	3190.33
TSPAN8	3209.75	4019.46	8818.59	3414.91	8652.66	3394.87	5338.16	6466.3	3514.56	4169.74	3603.66	3287.34	3168.87	3400.5	1569.53	3368.69	4143.19	4033.19	11855.7	2128.5	2498.47	3307.94	3947.91	3765.57	51288.2	3669.88
VEGFA	2920	2657.39	2519.93	2138.99	2649.21	4618.51	3023.11	2911.02	2967.96	3514.49	3462.14	3676.5	3376.77	2945.1	3914.8	3896.42	3480.49	3404.84	2364.71	6789.42	4234.14	3114.09	3542.57	3015.59	3351.33	3615.32
WNT11	3356.23	2849.46	2406.36	3017.36	2443.88	3197.56	3183.19	3482.02	3536.82	3369.13	3160.74	2948.94	3473.37	3482.07	1876.22	3191.39	3556.09	3659.64	3224.48	2051.18	2181.71	3002.79	3151.61	3375.64	3314.06	3130.02
XIAP	17457.2	15631.6	11404.8	20214.2	9206.92	14236.3	20530.7	18640.4	20572.9	17855.6	20736.1	19414.6	19074.1	19556.3	23705.3	18405.8	18372.8	19310.8	14943.4	11344.6	11445.1	17572.7	20365.6	19566.5	17915	18897.9
